# Supplementary material for: Early Emergence Phase of SARS-CoV-2 Delta Variant in Florida, US
Source: Viruses. 2022 Apr 6;14(4):766. doi: 10.3390/v14040766 (PMC9028683; doi:10.3390/v14040766)
Supplement: Supplementary file 1 [file viruses-14-00766-s001.zip]

Archive with 2 entries (2 files):
- viruses-1641543-figure s1 conv.pdf
- viruses-1641543-table s1.pdf
